# Supplementary material for: Synergistic Effects of Antioxidant Blends: A Comparative Study on Oxidative Stability of Lipids in Feed Matrices
Source: Antioxidants (Basel). 2025 Aug 10;14(8):981. doi: 10.3390/antiox14080981 (PMC12382763; doi:10.3390/antiox14080981)
Supplement: Supplementary file 1 [file antioxidants-14-00981-s001.zip]

Archive with 1 entries (1 files):
- antioxidants-3775794-supplementary.pdf
